# Supplementary material for: Onosma anatolica, a new species of Boraginaceae from Turkey
Source: PhytoKeys. 2016 Aug 25;(69):39–49. doi: 10.3897/phytokeys.69.8360 (PMC5029139; doi:10.3897/phytokeys.69.8360)
Supplement: XML Treatment for Onosma anatolica (Sect. Onosma subsect. Asterotricha) [file phytokeys.69.8360-treatment1.xml]

<!DOCTYPE tp:taxon-treatment
  PUBLIC "-//TaxonX//DTD Taxonomic Treatment Publishing DTD v0 20100105//EN" "tax-treatment-NSO.dtd">
<tp:taxon-treatment xmlns:tp="http://www.plazi.org/taxpub"><tp:treatment-meta><kwd-group><label>Taxon classification</label><kwd><named-content content-type="kingdom">Plantae</named-content></kwd><kwd><named-content content-type="order">Boraginales</named-content></kwd><kwd><named-content content-type="family">Boraginaceae</named-content></kwd></kwd-group><mixed-citation publication-type="journal"><person-group><name><surname>Binzet</surname><given-names>Rıza</given-names></name></person-group><article-title><italic><tp:taxon-name><tp:taxon-name-part taxon-name-part-type="genus">Onosma</tp:taxon-name-part> <tp:taxon-name-part taxon-name-part-type="species">anatolica</tp:taxon-name-part></tp:taxon-name></italic>, a new species of <tp:taxon-name><tp:taxon-name-part taxon-name-part-type="family">Boraginaceae</tp:taxon-name-part></tp:taxon-name> from Turkey</article-title><source>PhytoKeys</source><day>25</day><month>8</month><year>2016</year><volume>2016</volume><issue>69</issue><fpage>39</fpage><lpage>49</lpage><pub-id pub-id-type="doi">10.3897/phytokeys.69.8360</pub-id></mixed-citation></tp:treatment-meta><tp:nomenclature><tp:taxon-name>
            <tp:taxon-name-part taxon-name-part-type="genus">Onosma</tp:taxon-name-part>
            <tp:taxon-name-part taxon-name-part-type="species">anatolica</tp:taxon-name-part>
(<tp:taxon-name-part taxon-name-part-type="infraspecific-rank">Sect.</tp:taxon-name-part> <tp:taxon-name-part taxon-name-part-type="section">Onosma</tp:taxon-name-part> <tp:taxon-name-part taxon-name-part-type="infraspecific-rank">subsect.</tp:taxon-name-part> <tp:taxon-name-part taxon-name-part-type="subsection">Asterotricha</tp:taxon-name-part>)
            <object-id xmlns:xlink="http://www.w3.org/1999/xlink" content-type="ipni" xlink:type="simple">urn:lsid:ipni.org:names:60472943-2</object-id>
</tp:taxon-name><tp:taxon-authority>Binzet</tp:taxon-authority><tp:taxon-status xmlns:xlink="http://www.w3.org/1999/xlink" xlink:type="simple">sp. nov.</tp:taxon-status><xref ref-type="fig" rid="F1">Figures 1</xref><xref ref-type="fig" rid="F2">, 2</xref></tp:nomenclature><tp:treatment-sec sec-type="material" id="SECID0EHAAE"><title>Type.</title><p>Turkey, C5 Niğde: Çamardı, 2 km South of Demirkazık village, subalpine community with dwarf shrub and thorn-cushion, 1760 m, limestone, 22 June 2015, <named-content xmlns:xlink="http://www.w3.org/1999/xlink" content-type="dwc:verbatimCoordinates" xlink:type="simple"><named-content content-type="geo-json" specific-use="{&#34;type&#34;:&#34;Point&#34;,&#34;coordinates&#34;:[35.092222,37.846389]}" id="NCID0EQAAE" xlink:type="simple">37°50'47"N, 35°05'32"E</named-content></named-content>, <italic>Binzet 201501</italic> (holotype: <named-content xmlns:xlink="http://www.w3.org/1999/xlink" content-type="dwc:institutional_code" xlink:type="simple">ANK</named-content>; isotype: <named-content xmlns:xlink="http://www.w3.org/1999/xlink" content-type="dwc:institutional_code" xlink:type="simple">GAZI</named-content>).</p></tp:treatment-sec><tp:treatment-sec sec-type="diagnosis" id="SECID0E6AAE"><title>Diagnosis.</title><p>
            <italic><tp:taxon-name><tp:taxon-name-part taxon-name-part-type="genus">Onosma</tp:taxon-name-part> <tp:taxon-name-part taxon-name-part-type="species">anatolica</tp:taxon-name-part></tp:taxon-name></italic> is related to <italic><tp:taxon-name><tp:taxon-name-part taxon-name-part-type="genus">Onosma</tp:taxon-name-part> <tp:taxon-name-part taxon-name-part-type="species">subulifolia</tp:taxon-name-part></tp:taxon-name></italic> especially by its habit, calyx and corolla length. However, the new species differs mainly in its sterile shoots; a green-grey stem with adpressed setose trichomes, the setae arising from short stellate hairy and shortly hairy (not bluish-black, otherwise glabrous as in <italic><tp:taxon-name><tp:taxon-name-part taxon-name-part-type="genus">Onosma</tp:taxon-name-part> <tp:taxon-name-part taxon-name-part-type="species">subulifolia</tp:taxon-name-part></tp:taxon-name></italic>); sterile rosette leaves and basal leaves -50 × 1–1,5(-1.8) mm, revolute-subulate; cauline leaves -20 × 1–1.5(-1.8) mm, (as opposed to 15–32 × 1.5(-1.8) mm in <italic><tp:taxon-name><tp:taxon-name-part taxon-name-part-type="genus">Onosma</tp:taxon-name-part> <tp:taxon-name-part taxon-name-part-type="species">subulifolia</tp:taxon-name-part></tp:taxon-name></italic>); an inflorescence of 1–2 cymes, sometimes elongated after flowering (not short subcapitate); flower bracts 8–15 × 1–2 mm, the apex acute (as opposed to 7–8 mm, apex lingulate in <italic><tp:taxon-name><tp:taxon-name-part taxon-name-part-type="genus">Onosma</tp:taxon-name-part> <tp:taxon-name-part taxon-name-part-type="species">subulifolia</tp:taxon-name-part></tp:taxon-name></italic>); pedicel 1–2 mm (not 1–1.5 mm); calyx 6–8 mm in flower, 8–12 mm in fruit, suboblate in shape, patent strigose on ±tubercles and shortly hairy on the outside and rarely hairy on the inside (as opposed to 10–11 mm, subobtuse, and hispid in <italic><tp:taxon-name><tp:taxon-name-part taxon-name-part-type="genus">Onosma</tp:taxon-name-part> <tp:taxon-name-part taxon-name-part-type="species">subulifolia</tp:taxon-name-part></tp:taxon-name></italic>); corolla yellow, clavate, puberulous, lobes 1 mm long, 1.7 mm wide at base, widely triangular (as opposed to white, clavate-campanulate, glabrous, lobes short, acute in <italic><tp:taxon-name><tp:taxon-name-part taxon-name-part-type="genus">Onosma</tp:taxon-name-part> <tp:taxon-name-part taxon-name-part-type="species">subulifolia</tp:taxon-name-part></tp:taxon-name></italic>); and nutlets 3–3.5 × 2–2.3 mm, short beaked, grey.</p><fig id="F1" position="float" orientation="portrait"><label>Figure 1.</label><caption><p>In situ photographs of <italic><tp:taxon-name><tp:taxon-name-part taxon-name-part-type="genus">Onosma</tp:taxon-name-part> <tp:taxon-name-part taxon-name-part-type="species">anatolica</tp:taxon-name-part></tp:taxon-name></italic> (<bold>a</bold> habit <bold>b</bold> flowers).</p></caption><graphic xmlns:xlink="http://www.w3.org/1999/xlink" xlink:href="phytokeys-069-039-g001.jpg" position="float" orientation="portrait" xlink:type="simple" id="oo_100482.jpg"/></fig><fig id="F2" position="float" orientation="portrait"><label>Figure 2.</label><caption><p>The holotype of <italic><tp:taxon-name><tp:taxon-name-part taxon-name-part-type="genus">Onosma</tp:taxon-name-part> <tp:taxon-name-part taxon-name-part-type="species">anatolica</tp:taxon-name-part></tp:taxon-name></italic> from the herbarium <named-content xmlns:xlink="http://www.w3.org/1999/xlink" content-type="dwc:institutional_code" xlink:type="simple">ANK</named-content>: <italic>Binzet 201501</italic>, 22 June 2015. (Photo Rıza Binzet).</p></caption><graphic xmlns:xlink="http://www.w3.org/1999/xlink" xlink:href="phytokeys-069-039-g002.jpg" position="float" orientation="portrait" xlink:type="simple" id="oo_100483.jpg"/></fig></tp:treatment-sec><tp:treatment-sec sec-type="description" id="SECID0EDFAE"><title>Description.</title><p>Perennial rhizomatous herb, rhizome divided into several, ca. 8 mm diameter, subterranean, creeping branches. Aerial stems up to 12 cm tall(including inflorescence), ca. 1(-1.5) mm in diameter, green to grey, covered by adpressed setose, setae arising from short stellate trichomes, shortly hairy, sterile rosette to 5 cm. Leaves crowded at base, leaves of the sterile rosette and basal leaves -50×1–1.5 (-1.8) mm, acute, revolute-subulate, adpressed setose, setae arising from stellate trichomes (asterotrichous state). Cauline leaves -20×1–1.5(-1.8) mm, acute, indistinct revolute-subulate, upper surface covered by densely adpressed setae arising from stellate hairy and sparsely adpressed setose, setae arising from stellate hairy on lower surfaces. Upper cauline leaves resembling lower ones, but smaller in size. Inflorescence of 1–2 cymes, forming a short subcapitate cluster, sometimes elongating after flowering. Flower bracts 8–15 × 1–2 mm, linear-subulate, abruptly narrowed and tapering towards an <!--PageBreak-->acute apex, ± patent setose with stellate trichomes and tubercles. Pedicels 1–2 mm. Calyx 6–8 mm in flower, 8–12 mm in fruit, free to base, lobes narrowly linear, suboblate densely covered with patent strigose on ± tubercles and shortly hairy on the <!--PageBreak-->outside and rarely hairy on the inside. Corolla yellow, 15–18 mm, clavate, puberulous, reflexed lobes 5, 1 mm long, 1.7 mm wide at base, widely triangular, acute, annulus glabrous. Anthers included, linear, ca. 6 mm, sagittate, connate at base, included or <!--PageBreak-->sterile tips exerted. Filaments ca. 5 mm. Style 3–5 mm protruding outside the corolla limb, stigma small, distinctly bilobed. Nutlets 3–3.5×2–2.3 mm, shortly beaked, grey. Pollen grains heteropolar, shape prolate P/E(Polar axis/Equatorial axis) ratio 1.35.</p></tp:treatment-sec><tp:treatment-sec sec-type="etymology" id="SECID0EPFAE"><title>Etymology.</title><p>The species epithet <italic><tp:taxon-name><tp:taxon-name-part taxon-name-part-type="species">anatolica</tp:taxon-name-part></tp:taxon-name></italic> refers to Anatolia, the Asian part of Turkey.</p></tp:treatment-sec><tp:treatment-sec sec-type="distribution" id="SECID0E6FAE"><title>Distribution and ecology.</title><p>
            <italic><tp:taxon-name><tp:taxon-name-part taxon-name-part-type="genus">Onosma</tp:taxon-name-part> <tp:taxon-name-part taxon-name-part-type="species">anatolica</tp:taxon-name-part></tp:taxon-name></italic> is distributed in southern Anatolia (Niğde) and grows in subalpine dwarf shrub and thorn-cushion communities. The geological substrat is limestone and the new species occurs only between 1700 and 1800 m. The species belongs to the Irano-Turanian floristic region. Species growing in close proximity to the vew species are: <tp:taxon-name><tp:taxon-name-part taxon-name-part-type="genus">Astragalus</tp:taxon-name-part> <tp:taxon-name-part taxon-name-part-type="species">angustifolius</tp:taxon-name-part> <tp:taxon-name-part taxon-name-part-type="authority">Lam.</tp:taxon-name-part> <tp:taxon-name-part taxon-name-part-type="infraspecific-rank">subsp.</tp:taxon-name-part> <tp:taxon-name-part taxon-name-part-type="subspecies">angustifolius</tp:taxon-name-part></tp:taxon-name>, <italic><tp:taxon-name><tp:taxon-name-part taxon-name-part-type="genus">Euphorbia</tp:taxon-name-part> <tp:taxon-name-part taxon-name-part-type="species">kotcchyana</tp:taxon-name-part></tp:taxon-name></italic> Fenzl. <italic><tp:taxon-name><tp:taxon-name-part taxon-name-part-type="genus">Bromus</tp:taxon-name-part> <tp:taxon-name-part taxon-name-part-type="species">cappadocicus</tp:taxon-name-part></tp:taxon-name></italic> Boiss. et Bal. <italic><tp:taxon-name><tp:taxon-name-part taxon-name-part-type="genus">Marrubium</tp:taxon-name-part> <tp:taxon-name-part taxon-name-part-type="species">heterodon</tp:taxon-name-part></tp:taxon-name></italic> (Benth.) Boiss. &amp; Balansa, <italic><tp:taxon-name><tp:taxon-name-part taxon-name-part-type="genus">Poa</tp:taxon-name-part> <tp:taxon-name-part taxon-name-part-type="species">bulbosa</tp:taxon-name-part></tp:taxon-name></italic> L., <italic><tp:taxon-name><tp:taxon-name-part taxon-name-part-type="genus">Bromus</tp:taxon-name-part> <tp:taxon-name-part taxon-name-part-type="species">tectorum</tp:taxon-name-part></tp:taxon-name></italic> L., <italic><tp:taxon-name><tp:taxon-name-part taxon-name-part-type="genus">Centaurea</tp:taxon-name-part> <tp:taxon-name-part taxon-name-part-type="species">pseudoreflexa</tp:taxon-name-part></tp:taxon-name></italic> Hayek, <italic><tp:taxon-name><tp:taxon-name-part taxon-name-part-type="genus">Centaurea</tp:taxon-name-part> <tp:taxon-name-part taxon-name-part-type="species">chrysantha</tp:taxon-name-part></tp:taxon-name></italic> Wagenitz, <italic><tp:taxon-name><tp:taxon-name-part taxon-name-part-type="genus">Astragalus</tp:taxon-name-part></tp:taxon-name></italic> sp. <italic><tp:taxon-name><tp:taxon-name-part taxon-name-part-type="genus">Sideritis</tp:taxon-name-part> <tp:taxon-name-part taxon-name-part-type="species">libanotica</tp:taxon-name-part></tp:taxon-name></italic> Labill. subsp. <italic><tp:taxon-name><tp:taxon-name-part taxon-name-part-type="genus">Linearis</tp:taxon-name-part></tp:taxon-name></italic> (Bentham). Bornm., <italic><tp:taxon-name><tp:taxon-name-part taxon-name-part-type="genus">Anthemis</tp:taxon-name-part></tp:taxon-name></italic> sp., <italic><tp:taxon-name><tp:taxon-name-part taxon-name-part-type="genus">Galium</tp:taxon-name-part> <tp:taxon-name-part taxon-name-part-type="species">incanum</tp:taxon-name-part></tp:taxon-name></italic> SM., <italic><tp:taxon-name><tp:taxon-name-part taxon-name-part-type="genus">Convolvulus</tp:taxon-name-part> <tp:taxon-name-part taxon-name-part-type="species">compactus</tp:taxon-name-part></tp:taxon-name></italic> Boiss., and <italic><tp:taxon-name><tp:taxon-name-part taxon-name-part-type="genus">Alyssum</tp:taxon-name-part> <tp:taxon-name-part taxon-name-part-type="species">aureum</tp:taxon-name-part></tp:taxon-name></italic> (Fenzl.) Boiss. Phytosociologically the community where the new species occurs can be grouped into Astragalo-Brometea Quézel 1973 class and Astragalo-Brometalia Quézel 1973 order (<xref ref-type="bibr" rid="B25">Quézel 1973</xref>, <xref ref-type="bibr" rid="B11">Eren et al. 2004</xref>, <xref ref-type="bibr" rid="B26">Parolly 2004</xref>).</p></tp:treatment-sec><tp:treatment-sec sec-type="conservation status" id="SECID0EBMAE"><title>Conservation status.</title><p>
            <italic><tp:taxon-name><tp:taxon-name-part taxon-name-part-type="genus">Onosma</tp:taxon-name-part> <tp:taxon-name-part taxon-name-part-type="species">anatolica</tp:taxon-name-part></tp:taxon-name></italic> is hitherto known only from the type locality, and its estimated area of occupancy is less than 50 km<sup>2</sup>. Moreover, the area is subjected to heavy grazing pressure. Because of its localized distribution, small population size and grazing pressure, it should be considered as ‘<abbrev xmlns:xlink="http://www.w3.org/1999/xlink" id="ABBRID0ETMAE" xlink:type="simple"><def><p>Critically Endangered </p></def>(CR)</abbrev>” according to the IUCN criteria A3 and B2 (<xref ref-type="bibr" rid="B14">IUCN 2012</xref>).</p></tp:treatment-sec><tp:treatment-sec sec-type="material" id="SECID0EBNAE"><title>Additional specimens (paratype).</title><p>Type locality, 10 June 2011, Binzet 201122 (Mersin University).</p></tp:treatment-sec><tp:treatment-sec sec-type="material" id="SECID0EMNAE"><title>Additional specimens examined.</title><p><bold><italic><tp:taxon-name><tp:taxon-name-part taxon-name-part-type="genus">Onosma</tp:taxon-name-part> <tp:taxon-name-part taxon-name-part-type="species">subulifolia</tp:taxon-name-part></tp:taxon-name></italic></bold>: Turkey A5 Sinop: after Kargı, 250 m, <italic>Tobey 2625</italic>, 11 May 1969 (holotype, E 00022534, photo).</p></tp:treatment-sec><tp:treatment-sec sec-type="phenology" id="SECID0EBOAE"><title>Phenology.</title><p>Flowering from May to June, setting fruit until late July.</p></tp:treatment-sec><tp:treatment-sec sec-type="Palynology" id="SECID0EGOAE"><title>Palynology.</title><p>Pollen grains are heteropolar, trisyncolporate and subprolate. Exine surface of the grains is insular. The insulae have free scabrae and the scabrae are widely spaced. The average means of the number of scabrae in each insulae range from 6 to 15. The main palynological characters and <abbrev xmlns:xlink="http://www.w3.org/1999/xlink" xlink:title="scanning electron microscope" id="ABBRID0EMOAE" xlink:type="simple">SEM</abbrev> micrographs of <italic><tp:taxon-name><tp:taxon-name-part taxon-name-part-type="genus">Onosma</tp:taxon-name-part> <tp:taxon-name-part taxon-name-part-type="species">anatolica</tp:taxon-name-part></tp:taxon-name></italic> are presented in Table <xref ref-type="table" rid="T1">1</xref> and Figure <xref ref-type="fig" rid="F5">5</xref>.</p></tp:treatment-sec><tp:treatment-sec sec-type="Nutlet morphology" id="SECID0ECPAE"><title>Nutlet morphology.</title><p>Nutlet size shows some variations, Nutlets 3–3.5×2–2.3 mm, shortly beaked, and grey. Nutlet surface ornamentation is rugose and characterized by the epidermal cells of the nutlet surface having small or fine wrinkles (Fig. <xref ref-type="fig" rid="F6">6</xref>).</p><fig id="F3" position="float" orientation="portrait"><label>Figure 3.</label><caption><p>The holotype of <italic><tp:taxon-name><tp:taxon-name-part taxon-name-part-type="genus">Onosma</tp:taxon-name-part> <tp:taxon-name-part taxon-name-part-type="species">subulifolia</tp:taxon-name-part></tp:taxon-name></italic>: Tobey 2615, 11 May 1969 (E 00022534); image available at website: Source: <ext-link xmlns:xlink="http://www.w3.org/1999/xlink" xlink:type="simple" ext-link-type="uri" xlink:href="http://elmer.rbge.org.uk/bgbase/vherb/bgbasevherb.php">http://elmer.rbge.org.uk/bgbase/vherb/bgbasevherb.php</ext-link></p></caption><graphic xmlns:xlink="http://www.w3.org/1999/xlink" xlink:href="phytokeys-069-039-g003.jpg" position="float" orientation="portrait" xlink:type="simple" id="oo_100486.jpg"/></fig><fig id="F4" position="float" orientation="portrait"><label>Figure 4.</label><caption><p>Distribution map of <italic><tp:taxon-name><tp:taxon-name-part taxon-name-part-type="genus">Onosma</tp:taxon-name-part> <tp:taxon-name-part taxon-name-part-type="species">anatolica</tp:taxon-name-part></tp:taxon-name></italic> Binzet (filled triangle) and <italic><tp:taxon-name><tp:taxon-name-part taxon-name-part-type="genus">Onosma</tp:taxon-name-part> <tp:taxon-name-part taxon-name-part-type="species">subulifolia</tp:taxon-name-part></tp:taxon-name></italic> (filled circle).</p></caption><graphic xmlns:xlink="http://www.w3.org/1999/xlink" xlink:href="phytokeys-069-039-g004.jpg" position="float" orientation="portrait" xlink:type="simple" id="oo_100487.jpg"/></fig><fig id="F5" position="float" orientation="portrait"><label>Figure 5.</label><caption><p>
                <abbrev xmlns:xlink="http://www.w3.org/1999/xlink" xlink:title="scanning electron microscope" id="ABBRID0EQRAE" xlink:type="simple">SEM</abbrev> microphotograph of pollen of <italic><tp:taxon-name><tp:taxon-name-part taxon-name-part-type="genus">Onosma</tp:taxon-name-part> <tp:taxon-name-part taxon-name-part-type="species">anatolica</tp:taxon-name-part></tp:taxon-name></italic>.</p></caption><graphic xmlns:xlink="http://www.w3.org/1999/xlink" xlink:href="phytokeys-069-039-g005.jpg" position="float" orientation="portrait" xlink:type="simple" id="oo_100488.jpg"/></fig><fig id="F6" position="float" orientation="portrait"><label>Figure 6.</label><caption><p>
                <abbrev xmlns:xlink="http://www.w3.org/1999/xlink" xlink:title="scanning electron microscope" id="ABBRID0ELSAE" xlink:type="simple">SEM</abbrev> microphotograph of nutlet of <italic><tp:taxon-name><tp:taxon-name-part taxon-name-part-type="genus">Onosma</tp:taxon-name-part> <tp:taxon-name-part taxon-name-part-type="species">anatolica</tp:taxon-name-part></tp:taxon-name></italic>.</p></caption><graphic xmlns:xlink="http://www.w3.org/1999/xlink" xlink:href="phytokeys-069-039-g006.jpg" position="float" orientation="portrait" xlink:type="simple" id="oo_100489.jpg"/></fig></tp:treatment-sec><tp:treatment-sec><!--Section generated to contain objects referenced in tp:taxon-treatment.--><table-wrap id="T1" position="float" orientation="portrait"><label>Table 1.</label><caption><p>Pollen morphological parameters of <italic><tp:taxon-name><tp:taxon-name-part taxon-name-part-type="genus">Onosma</tp:taxon-name-part> <tp:taxon-name-part taxon-name-part-type="species">anatolica</tp:taxon-name-part></tp:taxon-name></italic> (W: Wodehouse Method).</p></caption><table id="TID0EBLAG" rules="all"><tbody><tr><th rowspan="1" colspan="1">Taxa</th><th rowspan="1" colspan="1">Pollen shape P/E</th><th rowspan="1" colspan="1">P [µm]</th><th rowspan="1" colspan="1">E [µm]</th><th rowspan="1" colspan="1">plg [µm]</th><th rowspan="1" colspan="1">plt [µm]</th><th rowspan="1" colspan="1">clg [µm]</th><th rowspan="1" colspan="1">clt [µm]</th><th rowspan="1" colspan="1">Ex [µm]</th><th rowspan="1" colspan="1">i [µm]</th><th rowspan="1" colspan="1">t [µm]</th></tr><tr><td rowspan="1" colspan="1">
              <italic><tp:taxon-name><tp:taxon-name-part taxon-name-part-type="genus">Onosma</tp:taxon-name-part> <tp:taxon-name-part taxon-name-part-type="species">anatolica</tp:taxon-name-part></tp:taxon-name></italic>
            </td><td rowspan="1" colspan="1">prolate 1.35</td><td rowspan="1" colspan="1">17.31</td><td rowspan="1" colspan="1">12.76</td><td rowspan="1" colspan="1">2.90</td><td rowspan="1" colspan="1">3.02</td><td rowspan="1" colspan="1">12.76</td><td rowspan="1" colspan="1">2.95</td><td rowspan="1" colspan="1">0.70</td><td rowspan="1" colspan="1">0.50</td><td rowspan="1" colspan="1">5.93</td></tr></tbody></table><table-wrap-foot><fn><p>P: length of the polar axis; E: width of the equatorial axis; plg: length of the pores (pori); plt: width of the pores (pori) clg: length of the colpus (colpi); clt: width of the colpus (colpi); Ex: exine thickness; i:intine thickness; t: length of the polar triangular edge.</p></fn></table-wrap-foot></table-wrap></tp:treatment-sec><ref-list><ref id="B25"><mixed-citation xmlns:xlink="http://www.w3.org/1999/xlink" xlink:type="simple">
          <person-group><name name-style="western"><surname>Quezel</surname><given-names>P</given-names></name></person-group> (<year>1973</year>) <article-title>Contribution à l’étude phytosociologique du masif du Taurus.</article-title> <source>Phytocoenologia</source> <volume>1</volume>(<issue>2</issue>): <fpage>131</fpage>–<lpage>222</lpage>.</mixed-citation></ref><ref id="B11"><mixed-citation xmlns:xlink="http://www.w3.org/1999/xlink" xlink:type="simple">
          <person-group><name name-style="western"><surname>Eren</surname><given-names>Ö</given-names></name><name name-style="western"><surname>Gökçeoğlu</surname><given-names>M</given-names></name><name name-style="western"><surname>Parolly</surname><given-names>G</given-names></name></person-group> (<year>2004</year>) <article-title>The flora and vegetation of Bakırlı Dağı (Western Taurus Mts, Turkey), including annotations on critical taxa of the Taurus range.</article-title> <source>Willdenowia</source> <volume>34</volume>: <fpage>463</fpage>–<lpage>503</lpage>. doi: <ext-link xlink:type="simple" ext-link-type="doi" xlink:href="10.3372/wi.34.34212">10.3372/wi.34.34212</ext-link></mixed-citation></ref><ref id="B26"><mixed-citation xmlns:xlink="http://www.w3.org/1999/xlink" xlink:type="simple">
          <person-group><name name-style="western"><surname>Parolly</surname><given-names>G</given-names></name></person-group> (<year>2004</year>) <article-title>The High Mountain Vegetation of Turkey – a State of the Art Report, Including a First Annotated Conspectus of the Major Syntaxa.</article-title> <source>Turkish Journal of Botany</source> <volume>28</volume>: <fpage>39</fpage>–<lpage>63</lpage>.</mixed-citation></ref><ref id="B14"><mixed-citation xmlns:xlink="http://www.w3.org/1999/xlink" xlink:type="simple">
          <institution xlink:type="simple">IUCN</institution> (<year>2012</year>) <source>IUCN Red List Categories and Criteria: version 3.1</source>. <publisher-name>IUCN Species Survival Commission</publisher-name>, <publisher-loc>Gland, Switzerland</publisher-loc> and <publisher-loc>Cambridge, UK</publisher-loc>.</mixed-citation></ref></ref-list></tp:taxon-treatment>
